# Supplementary material for: A Transcriptome-Wide Analysis of Psoriasis: Identifying the Potential Causal Genes and Drug Candidates
Source: Int J Mol Sci. 2023 Jul 20;24(14):11717. doi: 10.3390/ijms241411717 (PMC10380797; doi:10.3390/ijms241411717)
Supplement: Supplementary file 1 [file ijms-24-11717-s001.zip]

Archive with 2 entries (2 files):
- ijms-2454258-supplementary.pdf
- supplementary table.xlsx
