# Supplementary material for: A Transcriptome-Wide Analysis of Psoriasis: Identifying the Potential Causal Genes and Drug Candidates
Source: Int J Mol Sci. 2023 Jul 20;24(14):11717. doi: 10.3390/ijms241411717 (PMC10380797; doi:10.3390/ijms241411717)
Supplement: Supplementary file 1 [file ijms-24-11717-s001.zip › supplementary table.xlsx]

## Sheet: Table 1
Gene	Best TWAS.Z	Best TWAS.P	Tissues
TYK2	7.1794	7e-13	whole blood, sun-exposed skin, not-sun-exposed skin, spleen, stomach, esophagus mucosa
LCE3D	-6.37393	1.84e-10	sun-exposed skin, not-sun-exposed skin, esophagus mucosa
LCE3E	6.33	2.45e-10	esophagus mucosa
IRF5	-5.68388	1.32e-08	whole blood, sun-exposed skin, not-sun-exposed skin, transformed fibroblasts, spleen, stomach, esophagus mucosa
KLRC3	5.31	1.09e-07	whole blood, spleen
C6orf3	5.1864	2.14e-07	whole blood, sun-exposed skin, not-sun-exposed skin, spleen, transformed fibroblasts, EBV-transformed lymphocytes, stomach, esophagus mucosa
LRRC25	5.16	2.48e-07	whole blood, sun-exposed skin, not-sun-exposed skin, spleen, EBV-transformed lymphocytes stomach
SSBP4	5.1518	2.58e-07	whole blood, sun-exposed skin, not-sun-exposed skin, transformed fibroblasts, stomach, esophagus mucosa
SPATA2	5.1157	3.13e-07	sun-exposed skin, not-sun-exposed skin
NONOP2	4.96	7.05e-07	whole blood, not-sun-exposed skin, transformed fibroblasts, stomach
CTD-2260A17.1	4.94	7.96e-07	sun-exposed skin, not-sun-exposed skin, spleen, transformed fibroblasts, EBV-transformed lymphocytes, stomach, esophagus mucosa
ELL	-4.91828	8.73e-07	whole blood, spleen
RP11-977G19.11	-4.89	9.87e-07	whole blood, sun-exposed skin, not-sun-exposed skin, spleen, transformed fibroblasts, EBV-transformed lymphocytes, stomach, esophagus mucosa
IL23A	4.87	1.09e-06	whole blood, sun-exposed skin, not-sun-exposed skin, spleen
MTMR9	4.85092	1.23e-06	sun-exposed skin, not-sun-exposed skin, transformed fibroblasts, stomach, esophagus mucosa
CNPY2	4.8228	1.42e-06	whole blood, sun-exposed skin, not-sun-exposed skin, EBV-trasnformed lymphocytes, transformed fibroblasts, esophagus mucosa
KLRC1	4.78885	1.68e-06	whole blood, spleen, esophagus mucosa
PAN2	4.73482	2.19e-06	transformed fibroblasts
SP140	4.5237	6.08e-06	EBV-transformed lymphocytes
SLC27A3	-4.48	7.62e-06	whole blood, spleen, transformed fibroblasts, EBV-transformed lymphocytes, stomach
UBE2L3	-4.44914	8.62e-06	whole blood, sun-exposed skin, spleen, stomach, esophagus mucosa
ATG13	4.42906	9.46e-06	sun-exposed skin, not-sun-exposed skin, transformed fibroblasts, EBV-transformed lymphocytes, stomach, esophagus mucosa
POLI	-4.426	9.6e-06	transformed fibroblasts, EBV-transformed lymphocytes
TDRKH	-4.421	9.82e-06	not-sun-exposed skin, spleen, stomach
MSRA	-4.18391	2.87e-05	sun-exposed skin, not-sun-exposed skin, spleen, esophagus mucosa
FUT11	-4.08444	4.42e-05	sun-exposed skin

## Sheet: Table 2
Cell Type	Gene	TWAS.Z	FDR
CD8+ T cell	MTMR9	4.47441	0.0683617
NK cell	KLRC4	-4.59235	0.0683617

## Sheet: Table 3
Tissue	Before conditional and joint analysis	After conditional and joint analysis
whole blood	23	18
sun-exposed-skin	35	23
not-sun-exposed skin	28	13
spleen	16	12
transformed fibroblasts	23	18
EBV-transformed lymphocytes	7	5
esophagus mucosa	28	16
stomach	25	18

## Sheet: Table 4
Gene	eQTL ID	P-value	P-value Threshold	NES	Tissue
ELL	rs34053595	1.5e-33	0.00012	0.2	Whole blood
LRRC25	rs1560117	2.1e-07	5.8e-05	-0.15	Spleen
SSBP4	rs10408290	3e-26	0.00017	-0.22	Sun-exposed skin
SSBP4	rs7258465	6.4e-37	0.00014	-0.33	Not-sun-exposed skin
SSBP4	rs8105994	4.1e-13	0.00016	-0.19	Transformed fibroblast
SSBP4	rs7258465	3.2e-31	0.00015	-0.25	Esophagus mucosa
SSBP4	rs1560117	1.2e-07	4.8e-05	-0.16	Stomach

## Sheet: Table 5
Gene	Tissue	nTPM
LRRC25	adipose tissue	9.4
LRRC25	adrenal gland	9.4
LRRC25	amygdala	2.4
LRRC25	appendix	21.8
LRRC25	basal ganglia	2.5
LRRC25	bone marrow	32.4
LRRC25	breast	3.1
LRRC25	cerebellum	3.3
LRRC25	cerebral cortex	2.9
LRRC25	cervix	1.8
LRRC25	choroid plexus	3.2
LRRC25	colon	3.3
LRRC25	duodenum	3.7
LRRC25	endometrium	1.6
LRRC25	epididymis	0.7
LRRC25	esophagus	2.3
LRRC25	fallopian tube	3.9
LRRC25	gallbladder	5.3
LRRC25	heart muscle	2.5
LRRC25	hippocampal formation	2.3
LRRC25	hypothalamus	3.1
LRRC25	kidney	2.4
LRRC25	liver	5.9
LRRC25	lung	11.5
LRRC25	lymph node	9.9
LRRC25	medulla oblongata	4.6
LRRC25	midbrain	4
LRRC25	ovary	1.5
LRRC25	pancreas	2
LRRC25	parathyroid gland	0.7
LRRC25	pituitary gland	1.2
LRRC25	placenta	5.4
LRRC25	pons	4.2
LRRC25	prostate	2
LRRC25	rectum	2.8
LRRC25	retina	0.3
LRRC25	salivary gland	2.6
LRRC25	seminal vesicle	1.2
LRRC25	skeletal muscle	3.7
LRRC25	skin	1
LRRC25	small intestine	4.8
LRRC25	smooth muscle	6.7
LRRC25	spinal cord	2.8
LRRC25	spleen	61.2
LRRC25	stomach	2.3
LRRC25	testis	1.2
LRRC25	thalamus	5.4
LRRC25	thymus	3
LRRC25	thyroid gland	1.2
LRRC25	tongue	8.7
LRRC25	tonsil	4
LRRC25	urinary bladder	7
LRRC25	vagina	1.3
LRRC25	white matter	4.7
ELL	adipose tissue	15.1
ELL	adrenal gland	7.7
ELL	amygdala	4
ELL	appendix	9
ELL	basal ganglia	6.2
ELL	bone marrow	29.8
ELL	breast	11.8
ELL	cerebellum	8.4
ELL	cerebral cortex	7
ELL	cervix	11.2
ELL	choroid plexus	5
ELL	colon	10.6
ELL	duodenum	6.5
ELL	endometrium	11
ELL	epididymis	2
ELL	esophagus	10.3
ELL	fallopian tube	10.6
ELL	gallbladder	5.7
ELL	heart muscle	10.5
ELL	hippocampal formation	3.6
ELL	hypothalamus	4.2
ELL	kidney	12.6
ELL	liver	14.1
ELL	lung	16.6
ELL	lymph node	7.6
ELL	medulla oblongata	4.7
ELL	midbrain	4.2
ELL	ovary	13
ELL	pancreas	10
ELL	parathyroid gland	4.1
ELL	pituitary gland	11.3
ELL	placenta	10
ELL	pons	3.8
ELL	prostate	9.9
ELL	rectum	2.3
ELL	retina	1.2
ELL	salivary gland	8.3
ELL	seminal vesicle	3.6
ELL	skeletal muscle	20.1
ELL	skin	15.3
ELL	small intestine	12.8
ELL	smooth muscle	3.6
ELL	spinal cord	4
ELL	spleen	17.3
ELL	stomach	10.1
ELL	testis	38.5
ELL	thalamus	6.1
ELL	thymus	6.8
ELL	thyroid gland	8.2
ELL	tongue	9.9
ELL	tonsil	4.3
ELL	urinary bladder	10.5
ELL	vagina	11
ELL	white matter	3.9
SSBP4	adipose tissue	52.2
SSBP4	adrenal gland	42.7
SSBP4	amygdala	74.2
SSBP4	appendix	18
SSBP4	basal ganglia	87.1
SSBP4	bone marrow	14
SSBP4	breast	44.3
SSBP4	cerebellum	32.9
SSBP4	cerebral cortex	97.5
SSBP4	cervix	87
SSBP4	choroid plexus	88.3
SSBP4	colon	51.1
SSBP4	duodenum	17
SSBP4	endometrium	72.7
SSBP4	epididymis	5.5
SSBP4	esophagus	28.8
SSBP4	fallopian tube	101.2
SSBP4	gallbladder	6.9
SSBP4	heart muscle	51.5
SSBP4	hippocampal formation	78.6
SSBP4	hypothalamus	56.4
SSBP4	kidney	75.9
SSBP4	liver	31.8
SSBP4	lung	50.7
SSBP4	lymph node	12.6
SSBP4	medulla oblongata	44.4
SSBP4	midbrain	46
SSBP4	ovary	69
SSBP4	pancreas	38
SSBP4	parathyroid gland	6.7
SSBP4	pituitary gland	129.6
SSBP4	placenta	12.2
SSBP4	pons	31.5
SSBP4	prostate	57.7
SSBP4	rectum	4.3
SSBP4	retina	5.3
SSBP4	salivary gland	27.4
SSBP4	seminal vesicle	21.8
SSBP4	skeletal muscle	41.2
SSBP4	skin	24.1
SSBP4	small intestine	43.7
SSBP4	smooth muscle	6.8
SSBP4	spinal cord	38
SSBP4	spleen	79.7
SSBP4	stomach	38.3
SSBP4	testis	41.2
SSBP4	thalamus	68.1
SSBP4	thymus	6.9
SSBP4	thyroid gland	45.7
SSBP4	tongue	8.1
SSBP4	tonsil	4.3
SSBP4	urinary bladder	48
SSBP4	vagina	48.6
SSBP4	white matter	40.9
